# Supplementary material for: Potentiating Antibody-Dependent Cellular Cytotoxicity in Triple-Negative Breast Cancer via the Humanized Anti-CD147 Antibody
Source: Antibodies (Basel). 2025 Apr 11;14(2):36. doi: 10.3390/antib14020036 (PMC12015854; doi:10.3390/antib14020036)
Supplement: Supplementary file 1 [file antibodies-14-00036-s001.zip]

Archive with 1 entries (1 files):
- antibodies-3530038-supplementary.pdf
